# Supplementary material for: Health in Chile’s Recent Constitutional Process: A Qualitative Thematic Analysis of Civil Proposals
Source: Int J Environ Res Public Health. 2022 Dec 16;19(24):16903. doi: 10.3390/ijerph192416903 (PMC9778835; doi:10.3390/ijerph192416903)
Supplement: Supplementary file 1 [file ijerph-19-16903-s001.zip]

Archive with 1 entries (1 files):
- ijerph-1958705-supplementary.pdf
